# Supplementary material for: Jasmonoyl-L-Isoleucine Induces Systemic Photosynthetic Responses to Local Heat Stress by Contributing to Abscisic Acid Accumulation
Source: Plants (Basel). 2026 Jun 3;15(11):1732. doi: 10.3390/plants15111732 (PMC13259213; doi:10.3390/plants15111732)
Supplement: Supplementary file 1 [file plants-15-01732-s001.zip]

Archive with 1 entries (1 files):
- plants-4306335-supplementary.pdf
